# Supplementary material for: Sequential immunotherapy and targeted therapy for metastatic BRAF V600 mutated melanoma: 4-year survival and biomarkers evaluation from the phase II SECOMBIT trial
Source: Nat Commun. 2024 Jan 2;15:146. doi: 10.1038/s41467-023-44475-6 (PMC10761671; doi:10.1038/s41467-023-44475-6)
Supplement: Supplementary file 3 — Source Data [file 41467_2023_44475_MOESM3_ESM.xlsx]

## Sheet: raw_data
ordine	ARM	sites	ULN_LDH	PD	PFS TOTAL	Progr total	OS	status	TMB	JAK	ANGIOPIETIN2	FGF	HB	PIGF	VEGF	VEGFC	MMP9	PDGF_BB	CCL2	CXCL10	CXCL5	IFN	IL6	IL15	IL17_IL17A	TNFALPHA	IL1b_IL1F2	IL2	IL4	IL10
1	A	1-2	normal	0	65.5	0	65.5	0	>=10	mut	1.54	2.36	159.58	3.21	0.74	0.39	206.11	3.32	330.97	58.85	683.4	0	0.41	1.53	0.48	6.53	0	0.05	0.18	1.35
2	A	1-2	normal	1	23.4333	1	32.5	1			2.14	1.48	185.28	4.53	0.521	0.34	357.59	4.2	507.4	18.89	785	0	1.8	2.03	0.9	11.31	0	0	0.65	2.25
3	A	>=3	normal	1	21.4	1	39.4667	1
4	A	1-2	normal	1	18.4	1	18.4333	1			2.39	4.24	123.68	6.23	0.621	0.32	488.73	1.73	334.71	32.25	558.01	0.64	0.8	2.07	0.59	5.32	0	0.09	0.18	1.72
5	A	1-2	normal	0	49.6	0	49.6	0	>=10	mut
6	A	>=3	normal	1	48.0333	0	48.0333	0	>=10	wt
7	A	1-2	normal	1	15.1	1	16.7667	1			3.4	3.23	202.27	4.22	1.645	0.16	584.1	2.27	489.53	48	1058.36	1.06	9.65	1.67	0.84	9.07	0.3	0.08	0.08	1.99
8	A	>=3	normal	0	43.2	0	43.2	0			3.58	1.43	110.28	2.78	0.38	0.31	346.39	1.42	228.26	39.68	1173.87	1.65	0.99	0.8	0	4.85	0.15	0.12	0.12	5.33
9	A	1-2	normal	1	65.2	0	65.2	0	<10	wt
10	A	1-2	normal	0	63.7	0	63.7	0	<10	wt	3.46	11.56	297.38	4.02	0.594	0.36	199.24	2.66	505.1	86.88	1854.15	0.42	2.41	1.84	0	8.05	1.47	0.11	0.11	1.67
11	A	1-2	normal	1	16.8333	1	19.7667	1	<10	wt	3.3	7.06	226.06	5.99	0.562	0.27	196.35	2.51	290.4	107.1	1140.23	1.17	1.72	1.99	0	9.94	0.24	0.04	0.04	1.51
12	A	1-2	elevated	1	7.76667	1	8.6	1	<10	wt	1.31	0	92.65	0	0	0.28	417.28	2.44	341.66	74.18	544.01	1.22	1.42	1.46	0	15.65	0.56	0.07	0.07	1.94
13	A	1-2	elevated	0	55.7	0	55.6667	0	<10	wt	1.34	4.15	254.42	0.53	0.52	0.21	476.61	1.05	637.73	112.77	626.54	2.48	8.58	1.61	0	5.59	0.1	0.12	0.12	2.5
14	A	1-2	normal	1	46.8	1	54	0	<10	wt
15	A	1-2	normal	1	50.6667	0	50.6667	0	>=10	wt
16	A	1-2	normal	1	11.2	1	11.2333	1	<10	wt	1.78	0	220.81	3.42	0.33	0.67	315.19	1	746.26	48.46	1968.31	0.22	0.57	1.23	0	5.98	0.17	0.06	0.06	1.27
17	A	>=3	normal	1	43.8	0	43.8	0	<10	wt
18	A	1-2	elevated	1	37.6333	1	44.5333	0	<10	wt
19	A	1-2	elevated	1	42.5	0	42.5	0	>=10	wt
20	A	>=3	elevated	0	41	0	40.9667	0
21	A	1-2	normal	1	34.0333	1	40.6	0	<10	wt
22	A	>=3	elevated	1	31.7	1	35.9333	0		mut
23	A	1-2	normal	1	11.4667	1	11.4667	1
24	A	1-2	normal	1	49.9333	1	59	0			1.6	0	198.44	1.37	0.176	0.46	347.66	2.51	256.29	19.32	696.14	0.55	1.53	1.15	0.02	3.99	0.08	0.09	0.14	1.67
25	A	>=3	elevated	1	12.5	1	12.5	1	<10	wt	9.24	3.36	43.62	4.57	0	0.06	86.92	0.63	246.37	109.03	309.3	2.28	6.21	1.36	0.52	5.9	0.19	0.27	0.13	2.22
26	A	1-2	normal	1	38.7333	1	46.8333	1	<10	wt	1.45	0.8	88.03	1.63	0	0.38	222.3	4.28	240.36	34.47	852.59	0.8	0.86	1.59	0.19	5.6	0	0.12	0.15	1.65
27	A	>=3	elevated	1	10.5	1	14.3667	1	>=10	mut	5.41	0.5	96.88	5.45	0.992	0.22	416.83	2.88	244.6	16.93	1470.28	1.77	1.31	1.85	0.05	4.04	0.09	0.07	0.16	2.72
28	A	1-2	normal	0	41.4	0	41.4333	0	<10	wt	1.86	0	46.03	2.55	0.232	0.07	97.42	0.24	206.48	47.4	918.86	0.28	0.99	1.46	0.23	4.06	0.01	0.3	0.2	1.86
29	A	1-2	normal	0	40.3	0	40.3333	0	<10	wt	1.95	10.81	177.57	3.39	0.491	0.46	416.1	1.76	467.98	43.44	3661.99	0.61	0.91	1.16	0	5.76	0.05	0.14	0.22	1.71
30	A	1-2	normal	1	40.2667	0	40.2667	0	>=10	mut	2.28	0	291.09	4.16	0.443	0.5	380.08	3.71	396.58	34.67	1113.21	1.01	4.13	1.59	0.44	7.69	0.06	0.03	0.25	1.75
31	A	1-2	normal	0	48.6	0	50.4333	0
32	A	>=3	elevated	1	12.5	1	24.9333	1
33	A	1-2	normal	1	20.6	1	22.9333	1
34	A	1-2	normal	1	23.3333	1	39.3667	0
35	A	>=3	normal	1	20.4	1	24.4	1
36	A	1-2	elevated	1	9.9	1	48.2	0	<10	wt	6	2.33	307.8	8.46	0.705	0.29	847.43	3.09	794.18	80.17	1503.29	2.97	2.69	2.12	1.02	15.21	0.42	0	0.09	2.23
37	A	>=3	normal	0	53.2	0	53.2333	0	<10	wt	3.41	0	151.35	3.53	0.249	0.32	425.77	1.62	429.49	52.9	2831.4	0.95	0.64	1.01	0.47	5.72	0	0.25	0.07	2.39
38	A	>=3	normal	1	23.8	1	36.1	1	>=10	wt	1.7	0	131.17	2.86	0.482	0.42	158.4	3.57	348	18.78	1442.79	0	0.41	2.24	0.89	8.96	0	0.01	0.08	2.53
39	A	1-2	elevated	1	29.4	1	29.4	1	<10	wt	1.14	0	121.16	3.1	0.355	0.29	332.21	1.38	292.03	29.65	2129.38	2.55	2.89	1.43	1.77	7.89	0	0.03	0.02	3.5
40	A	1-2	elevated	1	13.0333	1	20	1	<10	wt	9.09	0.88	233.21	6.06	1.173	0.43	597.13	2.82	558	52.55	1493.58	0.31	6.9	1.81	0.22	38.9	0.27	0	0.03	2.5
41	A	>=3		1	5.83333	1	6.43333	1			2.91	0	220.07	3.92	0.647	0.29	190.18	2.83	519.26	63.57	880.6	1.11	4.99	3.14	0	7.4	0.03	0.13	0.13	7.52
42	A	1-2		2	1.6	1	1.56667	1
43	A	1-2	elevated	1	14.9	1	20.1667	1
44	A	>=3	elevated	1	3.2	1	4.7	1
45	A	1-2	normal	0	45.8	0	45.7667	0
46	A	1-2	normal	1	22	1	22.9667	0
47	A	>=3	normal	1	5.8	1	5.8	1
48	A	>=3	normal	1	33.8333	1	40.3667	0
49	A	1-2	normal	1	31.7333	1	35.8667	1
50	A	1-2	normal	1	24.5333	1	47.4667	0
51	A	>=3	elevated	2	3.5	1	5	1
52	A	>=3	normal	1	18.4667	1	33.2	1
53	A	1-2	elevated	1	5.2	1	5.63333	1			2.68	6.92	132.36	5.31	0.74	0.32	543.27	3.16	189.03	49.45	1311.47	0.27	0.59	1.4	0	1.44	0.41	0.05	0.05	2.66
54	A	1-2	elevated	0	42.7	0	42.7	0			5.31	5.15	295.73	4.01	1.18	0.33	795.54	5.91	266.22	49.17	962.56	1.39	5.69	1.67	0.67	9.74	2.01	0.04	0.04	4.72
55	A	>=3	elevated	1	5.7	1	10.6	1	<10	wt	3.68	2.09	127.77	17.44	0.4	0.24	329.57	2.4	426.46	36.94	1376.81	0.87	7.6	2.26	0	7.34	0.17	0.07	0.07	2.53
56	A	>=3	normal	1	19.1	1	19.0667	1	<10	wt	3.54	0.28	69.4	6.94	0.478	0.44	572.34	2.22	407.37	32.09	1205.32	0.18	1.76	1.34	0	3.38	0.05	0.06	0.06	2.07
57	A	1-2	elevated	1	6.3	1	46.4333	0
58	A	1-2	normal	1	23	1	40.5667	0
59	A	>=3	elevated	2	1.1	1	1.13333	1
60	A	1-2	elevated	1	12.4	1	32.2	0
61	A	1-2	normal	1	8.5	1	9.9	1
62	A	1-2	normal	0	48.7	0	48.7333	0
63	A	>=3	elevated	2	3.9	1	3.86667	1
64	A	1-2	normal	1	34.5	1	38.7	1
65	A	>=3	elevated	0	36.1	0	36.1333	0
66	A	>=3	elevated	1	8.3	1	8.96667	1
67	A	1-2	normal	1	15.6333	1	18.6333	1
68	A	>=3	elevated	1	14.3	1	16.9667	1
69	A	>=3	elevated	1	20.8667	1	20.8667	0
70	B	1-2	normal	1	65.5	0	65.5	0			2.79	7.72	247.06	4.22	0.921	0.39	284.17	3.57	532.99	20.24	2458.71	0	2.12	1.27	1.04	10.28	0	0	0.16	1.62
71	B	1-2	normal	1	25.4	1	34.8667	1			6.34	5.32	388.44	2.96	2.127	0.33	814.35	5.49	940.07	23.9	728.02	0.02	34.68	5.25	0.92	12.46	3.16	0	0.29	17.3
72	B	1-2	normal	0	63.3	0	63.2667	0	<10	mut
73	B	>=3	elevated	0	59.2	0	59.1667	0	<10	mut	2.04	2.05	109.33	5.13	0.51	0.24	560.45	2.32	321.13	44.71	846.99	0.75	16.59	1.75	1.11	4.37	0.13	0.04	0.21	1.88
74	B	>=3	normal	0	43.2	0	55.3333	0	>=10	mut	1.91	0	110.28	3.18	0.503	0.18	165.4	2.55	338.75	21.23	1393.27	0.02	0.87	1.39	0.53	4.09	0	0.02	0.14	1.22
75	B	>=3	normal	1	5.8	1	6	1	<10	wt	10.12	4.4	254.64	11.3	1.062	0.21	542	3.31	680.57	47.84	1997.29	2.31	10.27	2.25	1.32	11.32	0.38	0.06	0.26	4.83
76	B	>=3	elevated	1	50.7333	0	50.7333	0	<10	wt
77	B	1-2	normal	1	48.8667	0	48.8667	0			1.1	3.95	174.47	3.24	0.596	0.53	337.82	2.62	194.29	18.99	1049.21	0.1	0.46	1.45	0	6.09	0.06	0.08	0.08	2.33
78	B	1-2	normal	1	39.0333	0	39.0333	0	<10	wt
79	B	>=3	elevated	1	7.2	1	7.16667	1			5.92	5.37	147.46	7.2	1.82	0.53	675.73	4.68	1148.83	50.72	2122	1.44	5.53	1.93	0	7.75	0.36	0.01	0.01	3.14
80	B	1-2	elevated	1	2.2	1	2.2	1			3.33	0	149.75	7.17	0.572	0.45	552.88	2.55	464.41	48.72	2311.13	0.51	19.48	2.01	0	6.68	0.15	0.07	0.07	1.79
81	B	1-2	normal	0	64.1	0	64.1333	0	<10	wt	1.72	1.39	198.78	2.73	0.128	0.43	330.72	3.22	445.6	32.27	799.16	0.02	1.82	1	0	4.44	0.24	0.13	0.13	1.3
82	B	>=3	normal	1	11.4	1	18.5667	1	<10	wt	2.94	5.12	278.87	3.44	0.594	0.39	592.45	4.97	239.03	17.51	2152.25	0	0.31	1.44	0	5.27	0.06	0.05	0.05	7.18
83	B	>=3	normal	0	59.3	0	59.2667	0	<10	wt	2.61	3.73	308.41	0	1.234	0.14	332.31	6.59	130.88	55.3	1285.33	0.79	35.08	1.06	0	8.89	7.11	0.13	0.13	2.27
84	B	1-2	normal	0	56.4	0	56.3667	0	<10	wt	1.57	1.18	165.41	2.23	0.377	0.35	232.64	3.24	478.57	22.59	1999.07	0.92	0.54	1.33	0	9.01	0.15	0.1	0.1	1.11
85	B	1-2	normal	0	30	0	30.0333	0	<10	mut
86	B	1-2	normal	0	4.1	0	4.13333	0	>=10	mut
87	B	>=3	elevated	1	10.1	1	10.1	1	<10	wt
88	B	>=3	elevated	1	45.0333	0	45.0333	0	>=10	wt
89	B	1-2	normal	1	39.7	0	39.7	0
90	B	1-2	normal	2	1.4	1	1.4	1
91	B		normal
92	B	1-2	elevated	1	31.5	1	31.8333	1			1.99	1.48	41.63	2.11	0	0.05	212.17	0.42	278.86	49.62	554.92	3.19	1.83	1.76	0	2.98	0.07	0.37	0.08	1.74
93	B	1-2	elevated	0	56.7	0	56.7	0	>=10	mut	4.22	10.61	152.43	3.03	0.407	0.35	437.48	3.52	212.21	39.9	2339.33	1	0.62	0.73	1.13	9.9	0	0.24	0.35	2.36
94	B	>=3	elevated	1	51.6	0	51.6	0			4.65	57.93	98.85	0	0	0.09	15.91	1.24	21.05	15.72	1894.82	0.07	0	0.42	0	0.41	0.75	0	0.4	1.64
95	B	1-2	normal	1	14.4667	1	17.4333	1	<10	wt	1.5	2.57	88.63	2.6	0.622	0.19	251.24	3.09	192.03	20.17	2192.18	0.62	2.56	0.95	0.19	7.94	0	0.17	0.11	1.67
96	B	>=3	normal	0	34.4	0	34.4333	0			2.51	9.56	173.57	3.39	0.24	0.46	359.54	2.81	390.65	21.75	1309.12	0.22	1.2	1.89	0	5.91	0.01	0.04	0.25	4.74
97	B	1-2	elevated	1	44.7	0	44.7	0
98	B	1-2	normal	1	10.3667	1	27.4	1
99	B	1-2	normal	1	37.8333	0	37.8333	0
100	B	1-2	normal	1	2.3	1	4.63333	1
101	B	>=3	normal	0	54.2	0	54.2333	0	>=10	wt	4.14	2.77	194.64	7.35	0.414	0.28	196.75	2.23	447.8	32.57	1455.34	0.64	0.92	2.16	1.3	10.81	0	0.1	0.05	2.19
102	B	>=3	elevated	1	5.5	1	5.9	1	<10	wt	8.48	3.07	120.14	16.05	1.686	0.31	314.65	3.15	373.27	92.81	746.04	3.65	18.44	4.89	0.48	8.87	0.09	0.11	0.06	2.96
103	B	>=3	elevated	2	1.3	1	1.33333	1	<10	wt	18	0	85.99	15.8	0.835	0.25	515.5	1.99	541.46	42.26	1389.16	7.65	15.11	2.49	1.21	15.03	0.29	0.1	0.21	216.66
104	B	1-2	normal	0	41.1	0	41.1333	0	<10	wt	1.65	1.75	248.86	3.19	0.792	0.54	300.15	3.69	432.14	36.61	3074.18	2.37	1.12	1.98	1.09	12.28	0.01	0.23	0.03	2.02
105	B	1-2	elevated	1	13.3333	1	17.3667	1			4.79	2.13	210.37	6.55	1.523	0.4	510.94	5.7	739.81	38.95	1644.11	0.39	1.28	2.11	0.81	12.4	0.01	0.02	0.02	2.36
106	B	1-2		1	42	0	42	0			2.23	0	128.1	3.05	0.386	0.4	177.16	1.83	417.27	30.73	1331.55	0	1.61	0.66	0	5.23	0	0.15	0.15	2.67
107	B	1-2		0	33.7	0	33.7333	0
108	B	>=3	normal	2	4.5	1	4.53333	1
109	B	1-2	elevated	0	38.9	0	38.8667	0
110	B	1-2	normal	0	39.6	0	39.5667	0	>=10	mut	2.23	2.05	177.45	4.25	0.424	0.3	248.88	1.71	309.82	109.77	777.24	1.45	4.57	1.26	0	8.5	0	0.11	0.11	1.58
111	B	1-2	normal	1	4.7	1	4.7	1	>=10	wt	3.09	4.78	122.33	4.04	0.836	0.24	143.49	2.08	388.6	19.94	1485.83	0.8	2.05	1.32	0.85	4.32	0.03	0.02	0.02	2.17
112	B	1-2	normal	1	11.4	1	22.1667	0
113	B	>=3	elevated	0	27.2	0	27.1667	0
114	B	>=3	elevated	1	31.0333	1	32.0667	1
115	B	>=3	elevated	1	41.0333	0	41.0333	0
116	B	>=3	elevated	1	27.9	1	27.9	0
117	B	1-2	elevated	1	6.1	1	22.2	1
118	B	>=3	elevated	1	17.2667	1	28.6	1
119	B	1-2	normal	0	45.6	0	45.6333	0
120	B	>=3	normal	1	43.9333	0	43.9333	0
121	B	1-2	normal	0	36.6	0	36.6333	0
122	B	1-2	normal	1	7.93333	1	7.93333	1			2.08	3.89	97.64	1.59	0.974	0.3	1028	2.94	282.72	32.01	1025.2	2.3	2.38	1.59	0.61	7.96	0.22	0.04	0.04	1.96
123	B	1-2	normal	0	42.7	0	42.7	0	>=10	wt	2.33	0	69.25	2.53	0.903	0.18	502.87	0.85	375.98	57.57	1150.5	0.39	0.79	0.7	0	3.35	0	0.09	0.09	1.65
124	B	1-2	normal	1	6.5	1	8.66667	1	<10	wt	9.7	0.8	505.74	7.2	0.819	0.45	132.31	5.25	541.26	116.66	977.07	0.94	3.84	1.33	0	11.86	0.19	0.36	0.36	2.11
125	B	1-2	normal	1	32.7	1	32.9333	0
126	B	1-2	elevated	0	26.1	0	26.0667	0
127	B	1-2	normal	0	36	0	36	0
128	B	>=3	normal	1	8.4	1	24.1	0
129	B	1-2	normal	0	33.3	0	33.3	0
130	B	1-2	elevated	1	8.2	1	17.2	1
131	B	>=3	elevated	1	36.4333	0	36.4333	0
132	B	>=3	normal	1	31.4667	1	46.9333	0
133	B	1-2	normal	1	22.9	1	51.8	0	<10
134	B	1-2	normal	0	40.6	0	40.6	0
135	B	>=3	elevated	0	29.4	0	29.3667	0
136	B	1-2	normal
137	B	>=3	elevated	1	34.6	0	34.6	0
138	B	>=3	elevated	1	2.8	1	3.9	0
139	B	>=3	elevated	1	2.46667	1	2.46667	1
140	B	>=3	elevated	1	39.3667	0	39.3667	0
141	C	>=3	normal	1	6.26667	1	8.1	1	>=10	mut	2.8	0.7	128.06	1.4	0.48	0.35	449.42	3.49	478.97	41.6	1094.06	13.04	0.84	0.95	0.55	11.26	0	0.03	0.25	1.74
142	C	1-2	normal	0	61.3	0	61.3333	0	>=10	mut	2.94	0.86	204.68	3.48	0.36	0.26	372.77	2.41	430.21	21.93	1760.05	1.04	0.2	1.43	1.26	4.89	0	0.05	0.13	3.17
143	C	1-2	normal	1	43.4	0	43.4333	0	>=10	wt	2.09	0	125.85	4.16	0.46	0.21	104.63	1.85	286.27	31.98	800.08	1.07	0.48	1.77	2.85	10.6	0	0	0.12	1.29
144	C	>=3	normal	1	6.23333	1	6.7	1	>=10	mut	9.11	1.38	168.27	6.61	0.96	0.41	271.54	6.18	622.35	51.44	566.07	0.55	8.78	1.82	0	4.86	0.09	0.01	0.19	3.19
145	C	>=3	elevated	1	11.6	1	12.2333	1			7.02	0	241.66	7.2	0.53	0.2	195.79	3.92	637.94	63	1745.54	0.85	1.78	1.58	0	6.57	0	0	0.18	1.25
146	C	1-2	normal	0	51	0	50.9667	0			1.11	0	134.13	1.55	0.68	0.43	348.5	4.34	308.07	33.77	2234.2	0	2.89	1.31	0	5.67	0	0.05	0.09	1.13
147	C	>=3	elevated	1	10.1667	1	19.8667	1	<10	wt
148	C	1-2	normal	1	25.9667	1	28.5	1	>=10	wt	2.49	8.6	127.27	3.13	0.61	0.25	344.33	2.07	505.83	26.2	1821.34	0.69	5.01	1.01	0	4.75	0	0.07	0.07	2.77
149	C	>=3	normal	1	11.9	1	12.5667	1
150	C	>=3	elevated	0	47.5	0	47.5333	0	<10	mut	23.44	17.2	322.43	5.5	1.74	0.44	264.05	6.54	519.18	44.55	2188.91	1.41	21.49	2.48	1.31	9.11	0.22	0.07	0.07	2.68
151	C	>=3	elevated	0	48.4	0	48.4	0	<10	wt	2.09	2.4	172.44	4.16	0.51	0.26	640.59	2.01	373.46	25.6	2083.43	0.77	0.63	0.47	0.31	2.88	0.28	0.11	0.11	1.4
152	C	>=3	normal	1	8.9	1	8.9	1			1.85	2.41	106.95	4.16	0.45	0.33	307.53	1.65	589.38	31.88	620.45	1.29	0.85	0.92	0.64	2.98	0.06	1.4	0.23	2.1
153	C	1-2	normal	1	12.8667	1	19.4333	1			3.43	1.06	227.36	4.2	0.56	0.43	555.14	2.98	525.37	22.84	1770.6	0.66	2.45	1.03	1.04	5.26	0.1	0.11	0.11	2.56
154	C	>=3	elevated	0	46.2	0	46.2333	0	<10	mut	10.8	0	163.48	10.44	0.61	0.19	569.05	3.1	389.76	22.54	991.72	0.45	12.69	1.33	0	4.05	0.15	0.24	0.24	2.74
155	C	1-2	normal	0	42.7	0	42.7	0	>=10	mut
156	C	>=3	normal	1	16.3667	1	23.2	1	>=10	mut	2.73	0	126.02	0.33	1.18	0.36	553.64	3.25	396.83	76.11	796.1	2.43	10.47	1.5	0.29	5.75	0	0.31	0.31	2.2
157	C	1-2	normal	0	42.5	0	42.4667	0			1.96	3.06	39.36	3.95	0.75	0.41	487.1	2.1	236.84	20.48	550.65	0.9	0.65	1.56	0	4.55	0	0.13	0.13	2.4
158	C	>=3	elevated	1	4.6	1	10.2667	1			12.46	3.17	240.81	3.29	1.71	0.29	612.07	6.77	546.85	144.28	1176.34	2.29	23.43	2.15	0.77	11.77	0.28	0.13	0.13	5.39
159	C	1-2	normal	1	63.6667	0	63.6667	0	<10	wt	1.93	1.23	126.81	2.23	0.33	0.47	355.63	2.02	267.02	65.6	1676.71	0.98	0.56	1.41	1.94	6.21	1.11	0.29	0.29	1.94
160	C	>=3	normal	1	13	1	15.2667	1	<10	wt	3.89	9.94	224.31	4.67	0.68	0.38	344.75	2.85	300.27	62.5	3127.98	1.07	3.27	0.72	0	10.59	0.87	0.11	0.11	2.17
161	C	1-2	normal	1	58.4	1	60.6667	0	<10	wt	5.83	8.09	172.95	3.45	0.44	0.2	234.29	2.64	424.22	62.08	1227.92	0.78	1.07	1.47	0	1.85	0.35	0.09	0.09	1.58
162	C	1-2	elevated	0	58.1	0	58.1333	0	<10	wt	6.62	9.8	565.23	3.13	1.3	0.23	504	7.05	480.03	84.29	1196.76	2.2	76.89	1.64	0	5.62	2.71	0.06	0.06	3.28
163	C	1-2	normal	0	56.2	0	56.2333	0	<10	wt
164	C	1-2	normal	1	53.0333	0	53.0333	0	<10	mut
165	C	>=3	elevated	1	1.9	1	53.6667	0	>=10	wt
166	C	1-2	normal	1	2.1	1	11.7	1
167	C	1-2	normal	1	27.4333	1	28.8333	1	>=10	wt
168	C	>=3	elevated	0	42.5	0	42.4667	0	>=10	mut
169	C	1-2	normal	1	36.9333	0	36.9333	0	<10	mut
170	C	>=3	normal	1	45.1	0	45.1	0
171	C		normal
172	C	1-2	normal	1	17.2667	1	18.7	1	<10	wt	0.7	0	75.72	0.79	0.09	0.19	332.56	0.89	138.83	27.57	794.25	2.21	0.89	1.04	0.89	6.9	0.26	0.68	0.22	2.6
173	C	1-2	normal	0	41.8	0	41.7667	0	<10	mut	2.4	3.28	167.72	5.54	0.45	0.31	640.71	1.36	274.85	23.46	819.21	0.91	8.45	1.53	0	8.08	0.27	0.33	0.4	1.42
174	C	1-2	normal	1	22.5667	1	28.3667	1	<10	mut	2.33	3.64	110.67	4.61	0.42	0.05	99.45	2.18	361.34	42	1027.06	1.12	0.78	1.18	0	4.56	0.02	0.08	0.17	11.8
175	C	1-2	normal	0	36.6	0	36.5667	0			3.78	11.17	113.85	4.57	0.57	0.27	255.73	1.57	404.47	21.83	1677.55	0	1.15	1.44	0.14	7.75	0	0.08	0.18	1.73
176	C	1-2	normal	1	37.7333	0	37.7333	0			1.77	1.49	168.82	0	0.27	0.34	528.36	2.41	347.04	16.67	1178.07	0	1.16	1.42	0	18.43	0.16	0.07	0.17	1.31
177	C	1-2	normal	1	16.6667	1	28.6667	1
178	C	>=3	elevated	0	31.6	0	31.6333	0
179	C	1-2	normal	1	22.8333	1	22.8333	1			3.69	0	183.09	6.11	0.52	0.35	328	3.35	661.56	28.14	3153.23	0	7.11	1.87	0.74	10.4	0	0.16	0.19	2.04
180	C	>=3	elevated	1	60	0	60	0	>=10	wt	3.75	6.09	170.22	3.89	0.43	0.26	379.86	4.41	486.56	44.5	1629.64	0.7	0.51	2.62	0.48	12.82	0	0.04	0.03	1.88
181	C	>=3	elevated	0	51.3	0	51.3333	0	<10	wt	6.72	2.05	336.79	7.88	0.49	0.39	436.96	3.44	623.6	41.34	1631.56	2.38	5.16	1.79	0.63	14	0.13	0.17	0.15	2.51
182	C	>=3	normal	0	41.5	0	41.4667	0	<10	mut	5.7	2.79	127.44	5.42	0.61	0.32	362.88	2.73	479.46	31.61	893.84	0	1.87	1.75	0.94	8.59	0	0.03	0.02	2.3
183	C	1-2		1	42.9	0	42.9	0			2.15	1.35	200.22	4.82	0	0.47	164.15	3.06	304.26	24.53	2163.65	0	1.1	1.67	0.11	4.99	0.08	0.12	0.12	4.74
184	C	1-2	normal	0	20.3	0	20.3333	0
185	C	1-2	normal	0	36	0	36	0
186	C	1-2	normal	1	7.56667	1	45.7	0	>=10	wt	1.5	2.17	484.58	1.72	0.29	0.51	290.96	3.53	409.39	22.07	1733.48	0.64	0.09	1.37	0	7.5	0.53	0.05	0.05	1.63
187	C	>=3	elevated	1	6	1	8.16667	1
188	C	1-2	normal	1	16.8	1	17.1333	1
189	C	1-2	normal	1	9.8	1	13.8667	1
190	C	1-2	normal	0	35.9	0	35.8667	0
191	C	1-2	elevated	0	46.2	0	46.2333	0			5.7	2.76	306.3	5.06	0.6	0.27	246.95	4.44	542.45	105.82	434.15	1.73	4.46	1.63	1.41	10.32	0.55	0.17	0.17	4.92
192	C	>=3	elevated	1	10.9	1	10.9	1			4.6	6.04	188.38	8.43	0.99	0.56	999.27	4.99	280.09	81.04	1199.7	0.48	2.49	2.06	0	6.9	0.17	0	0.1	32.84
193	C	>=3	normal	1	17.2333	1	44.5667	0	<10	wt	1.89	0	165.76	5.11	0.68	0.31	228.79	3.16	295.62	64.11	1039.22	0.07	0.68	0.89	0	5.29	0	0.05	0.05	1.65
194	C	1-2	normal	1	12.1	1	29.6667	1	<10	mut	1.99	0	110.07	3.73	0.55	0.43	293.14	1.62	407.37	32.01	1195.54	0.55	3.02	1.07	0	3.58	0.36	0.06	0.06	2.1
195	C	1-2	normal	1	58.5333	0	58.5333	0
196	C	1-2	normal	1	41.2333	0	41.2333	0
197	C	1-2	normal	0	29.6	0	29.6	0
198	C	>=3	normal	0	37.8	0	37.8	0
199	C	1-2	normal	1	14.7	1	19.4	1
200	C	1-2	elevated	0	52.3	0	52.2667	0
201	C	1-2	normal	1	23.9	1	38.3667	1
202	C	>=3	normal	1	36.1667	0	36.1667	0
203	C	1-2	elevated	1	11.9667	1	16.3333	1
204	C	1-2	elevated	0	37.8	0	37.7667	0
205	C	1-2	normal	1	29.5	1	29.4667	0
206	C	>=3	normal	0	36.5	0	36.5	0
207	C	1-2	normal	1	17.6	1	24.9667	1
208	C	1-2	elevated	1	31.5	0	31.5333	0
209	C	>=3	elevated	1	2	1	4.73333	1

## Sheet: SECOMBIT_Sequencing_QC_Metrics
ARM	Mean Depht	Total Number of Uniquely Mapped Reads	Total Number of Uniquely Mapped Reads on Target	Mean Read Length (AQ20)	Mean Read Length (AQ30)	Uniformity %
arm-C	1188	18673364	1.85072e+07	104.451	95.234	95.12
arm-C	1307	20385177	2.01793e+07	105.366	95.648	95.52
arm-C	1270	20080575	1.98557e+07	103.928	94.158	94.91
arm-C	816.3	13031962	1.29003e+07	103.546	95.715	94.29
arm-C	1439	22512949	2.22766e+07	105.023	94.549	95.22
arm-C	1340	21296989	2.10499e+07	103.872	94.811	95.32
arm-C	1707	27085865	2.6815e+07	103.358	93.809	93.47
arm-C	1443	22444652	2.22269e+07	106.102	96.813	94.73
arm-C	836.1	13163003	1.30538e+07	105.907	96.639	95.08
arm-C	967.9	15555873	1.53645e+07	102.526	94.127	94.3
arm-C	990.4	15684476	1.55119e+07	104.789	96.455	95.7
arm-C	752.9	11876823	1.17901e+07	103.456	93.68	95.86
arm-C	898.3	14846251	1.4576e+07	99.863	91.677	92.75
arm-C	892.2	13761473	1.36803e+07	106.174	96.289	95.21
arm-C	857.2	13476034	1.33521e+07	105.839	97.404	93.41
arm-C	977.1	15783174	1.56048e+07	102.781	95.516	94.51
arm-C	1123	17546648	1.74291e+07	105.666	97.693	95.16
arm-C	1038	16937367	1.67121e+07	101.462	93.56	90.37
arm-C	808	12882218	1.27276e+07	104.015	95.807	95.7
arm-C	1252	19520181	1.93094e+07	105.72	95.6345	95.23
arm-C	406.7	6509859	6.45518e+06	102.521	94.529	91.38
arm-C	1022	15572667	1.54652e+07	107.938	98.169	96.26
arm-C	514.1	9162497	8.53945e+06	97.319	90.044	93.05
arm-C	502.5	7962301	7.90258e+06	100.986	90.767	95.94
arm-C	691.3	10855823	1.07158e+07	104.917	96.058	96.01
arm-C	1284	19533230	1.93848e+07	108.123	98.247	96.24
arm-C	919.5	15055221	1.47902e+07	101.061	92.967	92.06
arm-C	445.5	7768733	7.37564e+06	97.815	90.701	92.87
arm-C	115.5	3207388	2.1977e+06	88.94	83.134	66.94
arm-C	524	9086858	8.7779e+06	96.987	90.338	87.5
arm-B	545.4	8554862	8.47958e+06	104.263	93.952	95.94
arm-B	1510	23511001	2.33135e+07	105.54	96.122	92.37
arm-B	1199	18465912	1.83865e+07	106.604	97.879	92.29
arm-B	945.2	15010727	1.48666e+07	103.379	94.29	95.37
arm-B	1007	16362126	1.60185e+07	101.993	93.826	95.32
arm-B	1122	17374887	1.72585e+07	106.364	98.411	94.53
arm-B	957.6	14777483	1.46696e+07	106.927	98.109	95.56
arm-B	422.8	6955229	6.78761e+06	99.805	91.648	95.49
arm-B	1448	22593845	2.24131e+07	105.019	95.443	95.46
arm-B	1071	16535512	1.64214e+07	106.874	98.213	95.83
arm-B	884.5	13870713	1.37223e+07	104.62	95.027	96.93
arm-B	497.2	8066425	8.00109e+06	99.197	90.435	95.19
arm-B	1693	26474994	2.62341e+07	105.727	96.785	95.43
arm-B	1604	25996129	2.55282e+07	101.861	93.268	94.89
arm-B	1090	16786291	1.66604e+07	107.103	97.909	96.75
arm-B	176.2	3082976	2.95534e+06	96.97	91.086	84.55
arm-B	1173	18868711	1.86479e+07	101.978	94.08	89.72
arm-B	173.9	2865838	2.82916e+06	97.65	88.886	94.31
arm-B	1060	16268418	1.61578e+07	106.862	97.026	95.57
arm-B	1223	19222038	1.90529e+07	104.549	95.458	92.05
arm-B	855.4	14331064	1.39226e+07	99.9914	91.8155	91.61
arm-B	1636	27232192	2.69136e+07	100.819	92.747	93.38
arm-B	1369	21095047	2.09453e+07	106.264	96.025	94.93
arm-B	943.7	16304169	1.57205e+07	98.367	91.43	92.08
arm-B	485	8484849	8.03515e+06	97.896	90.699	92.98
arm-A	828.8	13092936	1.29607e+07	104.742	96.749	94.07
arm-A	782.2	12049492	1.19748e+07	106.718	97.475	95.99
arm-A	927.9	14643404	1.45233e+07	103.907	94.553	94.85
arm-A	705.8	10921674	1.08114e+07	106.114	96.089	96.25
arm-A	1009	15671456	1.55492e+07	106.145	97.816	93.82
arm-A	670.8	10181547	1.01123e+07	106.936	96.427	93.31
arm-A	940.6	14663669	1.4561e+07	106.504	98.833	80.8
arm-A	883.3	13672270	1.35834e+07	105.903	96.184	95.07
arm-A	821.1	12758955	1.26543e+07	106.207	97.572	95.71
arm-A	836.3	12930628	1.28608e+07	106.709	98.35	93.79
arm-A	963.8	15065220	1.4904e+07	105.61	96.655	95.37
arm-A	1219	19406220	1.92102e+07	103.959	95.411	95.42
arm-A	669.2	10390708	1.03003e+07	106.443	97.626	94.97
arm-A	1754	26947541	2.67158e+07	107.414	97.105	95.23
arm-A	927.4	14575816	1.44082e+07	104.314	95.342	95.71
arm-A	1156	18005459	1.78056e+07	106.36	97.716	96.4
arm-A	780.6	12190878	1.21141e+07	104.062	94.016	95.63
arm-A	2058	31605958	3.13341e+07	107.009	96.923	94.65
arm-A	1180	18353098	1.8098e+07	105.939	95.8842	96.31
arm-A	1371	21120505	2.09072e+07	107.283	97.405	94.78
arm-A	690.7	10886336	1.07938e+07	103.98	95.434	95.61
arm-A	898.4	15351865	1.4922e+07	98.154	90.915	92.81
arm-A	1270	19913673	1.97225e+07	105.284	96.59	96.22
arm-A	481.2	8373965	8.04654e+06	97.648	91.203	85.88
arm-A	1322	20387925	2.02799e+07	106.288	96.869	92.86
arm-A	537.5	8528150	8.4676e+06	102.268	93.883	96.26
arm-A	290.7	4761790	4.71798e+06	100.393	93.481	88.54
arm-A	857.2	13476034	1.33521e+07	105.839	97.404	93.41
